# Supplementary material for: Dietary Diversity and Undernutrition in Children Aged 6–23 Months in Sub-Saharan Africa
Source: Nutrients. 2021 Sep 28;13(10):3431. doi: 10.3390/nu13103431 (PMC8537414; doi:10.3390/nu13103431)
Supplement: Supplementary file 1 [file nutrients-13-03431-s001.zip]

Archive with 1 entries (1 files):
- nutrients-1377638-supplementary.pdf
